# Supplementary material for: Prevalence, Patterns, Association with Biofilm Formation, Effects on Milk Quality and Risk Factors for Antibiotic Resistance of Staphylococci from Bulk-Tank Milk of Goat Herds
Source: Antibiotics (Basel). 2021 Oct 8;10(10):1225. doi: 10.3390/antibiotics10101225 (PMC8532619; doi:10.3390/antibiotics10101225)
Supplement: Supplementary file 1 [file antibiotics-10-01225-s001.zip]

Archive with 1 entries (1 files):
- antibiotics-1406102-supplementary.pdf
